# Supplementary material for: Expression of Metallic Artifacts Caused by Intracanal Medications with Different Chemical Compositions in Cone Beam Computed Tomography Images
Source: Diagnostics (Basel). 2025 Apr 10;15(8):963. doi: 10.3390/diagnostics15080963 (PMC12025455; doi:10.3390/diagnostics15080963)
Supplement: Supplementary file 1 [file diagnostics-15-00963-s001.zip]

Archive with 1 entries (1 files):
- diagnostics-3504333-supplementary.pdf
